# Supplementary material for: Partitioning diversity in subterranean invertebrates: The epikarst fauna of Slovenia
Source: PLoS One. 2018 May 2;13(5):e0195991. doi: 10.1371/journal.pone.0195991 (PMC5931492; doi:10.1371/journal.pone.0195991)
Supplement: S1 Table — (XLSX) [file pone.0195991.s001.xlsx]

## Sheet: Dinaric
Cave	Drip No.	Parastenocaris n.sp.2	Speocyclops infernus	Parastenocaris nolli alpina	Elaphoidella cvetkae	Marenobiotus brucei	Bryocamptus balcanius	Stygopactophanes n.sp.1	Elaphoidella stammeri	Bryocamptus p;yrenaicus	Parastenocaris n.sp.3	Paratenocaris n.sp.1	Nitrocrella n.sp.1	Elaphoidella kieferi	Moraria n.sp.1	Elaphoidella n.sp.1	Morariopsis dumonti	Elaphoidella millennii	Morariopsis scotenophila	Bryocamptus n.sp.2	Moraria stankovitchi	Moraria n.sp.2	Parastenocaris andreji	Diacyclops languidoides	Bryocamptus typhlops	Elaphoidella tarmani
Črna jama	1	4	1					3				3			2
Črna jama	2
Črna jama	3						3	1
Črna jama	4	1	1		1
Črna jama	5	3	17	2	75		75
Dimnice	1	2		1				1				2	2						1				1
Dimnice	2	5	1									1	1
Dimnice	3							1
Dimnice	4							5
Dimnice	5		5	6
Pivka jama	1	1	2			84														1
Pivka jama	2	6	5	5	4	9	1									3
Pivka jama	3	6	49		1											2
Pivka jama	4	5	12	1	1
Pivka jama	5		10		9
Postojnska jama	1
Postojnska jama	2		5
Postojnska jama	3
Postojnska jama	4
Postojnska jama	5						1
Postojnska jama	6
Postojnska jama	7
Postojnska jama	8
Postojnska jama	9												2
Postojnska jama	10	1	1
Škocjanske jame	1			4	1									4
Škocjanske jame	2		2
Škocjanske jame	3	42		2				1
Škocjanske jame	4	4		3										1
Škocjanske jame	5	67	13	21							4				1
Velika pasica	1		130	4						3							48	3							1
Velika pasica	2		15							3							632								52
Velika pasica	3		61							140							147	35							1	2
Velika pasica	4		6														2	1							1
Zguba jama	1
Zguba jama	2
Zguba jama	3
Zguba jama	4
Zguba jama	5			2			8
Zguba jama	6			1			4												6
Zguba jama	7	1		3	14		24
Zguba jama	8	3	25		224		77												7
Zguba jama	9	1
Zguba jama	10
Županova jama	1	11	13	66	3		3		9	4	3						1	2
Županova jama	2		1	4	1		2		1
Županova jama	3		1	2			10			4												1
Županova jama	4			2	2																1			2
Županova jama	5			1
