# Supplementary material for: Partitioning diversity in subterranean invertebrates: The epikarst fauna of Slovenia
Source: PLoS One. 2018 May 2;13(5):e0195991. doi: 10.1371/journal.pone.0195991 (PMC5931492; doi:10.1371/journal.pone.0195991)
Supplement: S2 Table — (XLSX) [file pone.0195991.s002.xlsx]

## Sheet: Subalpine
Cave	Drip	Brycocamptus balcanicus	Parastenocaris nolli alpina	Speocyclops infernus	Bryocamptus n.sp.2	Moraria alpina
Huda luknja	1	1	1
Huda luknja	2
Huda luknja	3
Huda luknja	4	1
Huda luknja	5
Huda luknja	6
Huda luknja	7		1
Huda luknja	8
Huda luknja	9
Huda luknja	10
Huda luknja	11		1
Huda luknja	12
Zadlaška jama	1			2
Zadlaška jama	2
Zadlaška jama	3				1	1
Zadlaška jama	4
Zadlaška jama	5			2
