# Supplementary material for: Partitioning diversity in subterranean invertebrates: The epikarst fauna of Slovenia
Source: PLoS One. 2018 May 2;13(5):e0195991. doi: 10.1371/journal.pone.0195991 (PMC5931492; doi:10.1371/journal.pone.0195991)
Supplement: S3 Table — (XLSX) [file pone.0195991.s003.xlsx]

## Sheet: Alpine
Cave name	Drip	Speocyclops infernus	Bryocamptus n.sp.2	Moraria alpina	Lessinocamptus n.sp.	Elaphpoidella n.sp.2	Elaphpoidella n.sp.3
Snežna jama na Planini Arto	1
Snežna jama na Planini Arto	2	18	51
Snežna jama na Planini Arto	5	23	23
Snežna jama na Planini Arto	4
Snežna jama na Planini Arto	3	23	51
Pološka jama	1		1		1
Pološka jama	2	6	15	0	13
Pološka jama	3				1
Pološka jama	4				1
Pološka jama	5	0	4	0	3	0	0
Jama pod Babjim Zobom	1
Jama pod Babjim Zobom	2					1
Jama pod Babjim Zobom	3	9	0	0	0	123	114
Jama pod Babjim Zobom	4					1
Jama pod Babjim Zobom	5	13	0	0	0	24	26
